# Supplementary material for: A Survey of Telemedicine Use by Doctors in District Hospitals in KwaZulu-Natal, South Africa
Source: Int J Environ Res Public Health. 2022 Oct 11;19(20):13029. doi: 10.3390/ijerph192013029 (PMC9602563; doi:10.3390/ijerph192013029)
Supplement: Supplementary file 1 [file ijerph-19-13029-s001.zip]

Archive with 1 entries (1 files):
- ijerph-1898892-supplementary.pdf
